# Supplementary material for: Investigations of Antioxidant and Anti-Cancer Activities of 5-Aminopyrazole Derivatives
Source: Molecules. 2024 May 14;29(10):2298. doi: 10.3390/molecules29102298 (PMC11124527; doi:10.3390/molecules29102298)
Supplement: Supplementary file 1 [file molecules-29-02298-s001.zip]

Archive with 3 entries (3 files):
- ADME.xlsx
- molecules-2974194-supplementary.pdf
- Toxicity.xlsx
