# Supplementary material for: Investigations of Antioxidant and Anti-Cancer Activities of 5-Aminopyrazole Derivatives
Source: Molecules. 2024 May 14;29(10):2298. doi: 10.3390/molecules29102298 (PMC11124527; doi:10.3390/molecules29102298)
Supplement: Supplementary file 1 [file molecules-29-02298-s001.zip › ADME.xlsx]

## Sheet: swissadme(2)
Molecule	Canonical SMILES	Formula	MW	#Heavy atoms	#Aromatic heavy atoms	Fraction Csp3	#Rotatable bonds	#H-bond acceptors	#H-bond donors	MR	TPSA	iLOGP	XLOGP3	WLOGP	MLOGP	Silicos-IT Log P	Consensus Log P	ESOL Log S	ESOL Solubility (mg/ml)	ESOL Solubility (mol/l)	ESOL Class	Ali Log S	Ali Solubility (mg/ml)	Ali Solubility (mol/l)	Ali Class	Silicos-IT LogSw	Silicos-IT Solubility (mg/ml)	Silicos-IT Solubility (mol/l)	Silicos-IT class	GI absorption	BBB permeant	Pgp substrate	CYP1A2 inhibitor	CYP2C19 inhibitor	CYP2C9 inhibitor	CYP2D6 inhibitor	CYP3A4 inhibitor	log Kp (cm/s)	Lipinski #violations	Ghose #violations	Veber #violations	Egan #violations	Muegge #violations	Bioavailability Score	PAINS #alerts	Brenk #alerts	Leadlikeness #violations	Synthetic Accessibility
Molecule 1	COc1ccc(cc1)/C=N/NC(=O)c1cnn(c1N)CC(c1ccccc1)O	C20H21N5O3	379.41	28	17	15	8	5	3	106.01	114.76	2.43	2.1	1.66	1.4	1.8	1.88	-3.44	13.9	0.0366	Soluble	-414	2.75	0.00724	Moderately soluble	-5.12	0.285	0.000752	Moderately soluble	High	No	Yes	No	No	No	No	No	-712	0	0	0	0	0	55	0	1	2	352
Molecule 2	COc1cc(/C=N/NC(=O)c2cnn(c2N)CC(c2ccccc2)O)ccc1OC	C21H23N5O4	409.44	30	17	19	9	6	3	112.5	123.99	2.35	2.07	1.66	1.12	1.88	1.82	-3.51	12.7	0.031	Soluble	-430	2.04	0.00498	Moderately soluble	-5.23	0.243	0.000594	Moderately soluble	High	No	Yes	No	No	No	No	No	-733	0	0	0	0	0	55	0	1	2	369
Molecule 3	COc1ccc(cc1Oc1ccccc1)/C=N/NC(=O)c1cnn(c1N)CC(c1ccccc1)O	C26H25N5O4	471.51	35	23	12	10	6	3	132.53	123.99	3.14	3.62	3.45	2.23	2.94	3.08	-4.87	0.636	0.00135	Moderately soluble	-591	0.0578	0.000123	Moderately soluble	-7.29	0.00239	5.07e-06	Poorly soluble	High	No	No	No	Yes	Yes	Yes	No	-661	0	1	0	0	0	55	0	1	3	403
Molecule 4	COc1ccc(cc1OCc1ccccc1)/C=N/NC(=O)c1cnn(c1N)CC(c1ccccc1)O	C27H27N5O4	485.53	36	23	15	11	6	3	136.99	123.99	3.44	3.56	3.08	2.16	3.35	3.12	-4.84	0.702	0.00145	Moderately soluble	-585	0.0687	0.000142	Moderately soluble	-7.68	0.001	2.07e-06	Poorly soluble	High	No	Yes	No	Yes	Yes	Yes	Yes	-673	0	2	1	0	0	55	0	1	3	415
Molecule 5	COc1cc(/C=N/NC(=O)c2cnn(c2N)CC(c2ccccc2)O)ccc1OCc1ccc(cc1)F	C27H26FN5O4	503.52	37	23	15	11	7	3	136.95	123.99	2.95	3.66	3.64	2.53	3.78	3.31	-5	0.502	0.000996	Moderately soluble	-595	0.0561	0.000111	Moderately soluble	-7.94	0.000573	1.14e-06	Poorly soluble	High	No	Yes	No	Yes	Yes	Yes	Yes	-677	1	2	1	0	0	55	0	1	3	414
Molecule 6	COc1cc(/C=N/NC(=O)c2cnn(c2N)CC(c2ccccc2)O)ccc1OCc1ccc(cc1)F	C27H26FN5O4	503.52	37	23	15	11	7	3	136.95	123.99	2.95	3.66	3.64	2.53	3.78	3.31	-5	0.502	0.000996	Moderately soluble	-595	0.0561	0.000111	Moderately soluble	-7.94	0.000573	1.14e-06	Poorly soluble	High	No	Yes	No	Yes	Yes	Yes	Yes	-677	1	2	1	0	0	55	0	1	3	414
Molecule 7	COc1cc(/C=N/NC(=O)c2cnn(c2N)CC(c2ccccc2)O)ccc1OCc1ccc(cc1)Cl	C27H26ClN5O4	519.98	37	23	15	11	6	3	142	123.99	3.09	4.19	3.74	2.63	4	3.53	-5.44	0.19	0.000365	Moderately soluble	-650	0.0163	3.14e-05	Poorly soluble	-8.26	0.000284	5.47e-07	Poorly soluble	High	No	No	No	Yes	Yes	Yes	Yes	-650	1	2	1	0	0	55	0	1	3	414
Molecule 8	FC(Oc1ccc(cc1OCc1cccc(c1)F)/C=N/NC(=O)c1cnn(c1N)CC(c1ccccc1)O)F	C27H24F3N5O4	539.51	39	23	15	12	9	3	137.05	123.99	3.52	4.61	5.07	2.73	4.21	4.03	-5.73	0.0996	0.000185	Moderately soluble	-694	0.00621	1.15e-05	Poorly soluble	-8.12	0.000408	7.57e-07	Poorly soluble	Low	No	No	No	Yes	Yes	Yes	Yes	-632	1	2	1	0	0	55	0	1	3	427
Molecule 9	FC(Oc1ccc(cc1OCc1ccc(cc1)Cl)/C=N/NC(=O)c1cnn(c1N)CC(c1ccccc1)O)F	C27H24ClF2N5O4	555.96	39	23	15	12	8	3	142.1	123.99	3.77	5.14	5.17	2.82	4.43	4.27	-6.17	0.0376	6.77e-05	Poorly soluble	-749	0.0018	3.25e-06	Poorly soluble	-8.44	0.000203	3.65e-07	Poorly soluble	Low	No	No	No	Yes	Yes	Yes	Yes	-604	1	2	1	0	1	55	0	1	3	423
Molecule 10	[O][CH3]c1cc(/C=N/NC(=O)c2c(C)nn(c2N)CC(c2ccccc2)O)ccc1OC(F)F	C22H23F2N5O4	459.45	33	17	23	10	8	3	116.5	114.76	0	2.56	3.3	1.28	2.62	1.95	-4.02	4.36	0.00949	Moderately soluble	-462	1.11	0.00241	Moderately soluble	-5.47	0.155	0.000337	Moderately soluble	High	No	Yes	No	Yes	No	No	No	-729	0	0	0	0	0	55	0	1	2	396
Molecule 11	FC(Oc1ccc(cc1Oc1ccccc1)/C=N/NC(=O)c1c(C)nn(c1N)CC(c1ccccc1)O)F	C27H25F2N5O4	521.52	38	23	15	11	8	3	137.59	123.99	3	4.98	5.19	2.63	3.91	3.94	-5.93	0.0609	0.000117	Moderately soluble	-732	0.00248	4.76e-06	Poorly soluble	-7.85	0.000743	1.43e-06	Poorly soluble	Low	No	No	No	Yes	Yes	Yes	Yes	-595	1	2	1	0	0	55	0	1	3	428
Molecule 12	FC(Oc1ccc(cc1OCc1ccccc1)/C=N/NC(=O)c1c(C)nn(c1N)CC(c1ccccc1)O)F	C28H27F2N5O4	535.54	39	23	18	12	8	3	142.06	123.99	3.01	4.91	4.82	2.56	4.32	3.92	-5.9	0.0677	0.000126	Moderately soluble	-725	0.00301	5.62e-06	Poorly soluble	-8.23	0.000312	5.83e-07	Poorly soluble	Low	No	No	No	Yes	Yes	Yes	Yes	-608	1	2	1	0	0	55	0	1	3	440
Molecule 13	CCCCC(Cn1ncc(c1N)C(=O)N/N=C/c1ccc(c(c1)OC)OC(F)F)O	C19H25F2N5O4	425.43	30	11	42	12	8	3	107.34	123.99	2.63	3.35	3.24	1.12	2.44	2.56	-4.07	3.64	0.00856	Moderately soluble	-563	0.0994	0.000234	Moderately soluble	-4.52	1.3	0.00305	Moderately soluble	High	No	Yes	No	Yes	No	No	Yes	-652	0	0	1	0	0	55	0	1	2	389
Molecule 14	CCCCC(Cn1ncc(c1N)C(=O)N/N=C/c1ccc(c(c1)Oc1ccccc1)OC(F)F)O	C24H27F2N5O4	487.5	35	17	29	13	8	3	127.37	123.99	3.26	4.9	5.02	2.24	3.54	3.79	-5.45	0.173	0.000354	Moderately soluble	-724	0.00281	5.76e-06	Poorly soluble	-6.58	0.0128	2.62e-05	Poorly soluble	Low	No	No	No	Yes	Yes	Yes	Yes	-579	0	1	1	0	0	55	0	1	3	423
Molecule 15	CCCCC(Cn1ncc(c1N)C(=O)N/N=C/c1ccc(c(c1)OCc1ccccc1)OC(F)F)O	C25H29F2N5O4	501.53	36	17	32	14	8	3	131.83	123.99	3.1	4.84	4.66	2.17	3.94	3.74	-5.42	0.189	0.000377	Moderately soluble	-718	0.00333	6.65e-06	Poorly soluble	-6.97	0.00536	1.07e-05	Poorly soluble	Low	No	No	No	Yes	Yes	Yes	Yes	-592	1	2	1	0	0	55	0	1	3	433
Molecule 16	COc1cc(/C=N/NC(=O)c2nn(c(c2)N)CC(c2ccccc2)O)ccc1OC(F)F	C21H21F2N5O4	445.42	32	17	19	10	8	3	112.6	123.99	2.49	2.8	3.1	1.33	2.32	2.41	-4.1	3.55	0.00797	Moderately soluble	-506	0.387	0.00087	Moderately soluble	-5.41	0.172	0.000387	Moderately soluble	High	No	Yes	No	No	Yes	No	No	-703	0	0	0	0	0	55	0	1	2	390
Molecule 17	FC(Oc1ccc(cc1Oc1ccccc1)/C=N/NC(=O)c1cc(n(n1)CC(c1ccccc1)O)N)F	C26H23F2N5O4	507.49	37	23	12	11	8	3	132.63	123.99	3.03	4.36	4.88	2.43	3.37	3.61	-5.47	0.173	0.000341	Moderately soluble	-668	0.0106	2.09e-05	Poorly soluble	-7.47	0.0017	3.35e-06	Poorly soluble	Low	No	No	No	Yes	Yes	Yes	No	-630	1	2	1	0	0	55	0	1	3	422
Molecule 18	FC(Oc1ccc(cc1OCc1ccccc1)/C=N/NC(=O)c1cc(n(n1)CC(c1ccccc1)O)N)F	C27H25F2N5O4	521.52	38	23	15	12	8	3	137.09	123.99	2.48	4.29	4.52	2.36	3.78	3.48	-5.43	0.193	0.00037	Moderately soluble	-661	0.0129	2.47e-05	Poorly soluble	-7.86	0.000713	1.37e-06	Poorly soluble	Low	No	No	No	Yes	Yes	Yes	Yes	-644	1	2	1	0	0	55	0	1	3	433

## Sheet: swissadme(1)
Molecule,Canonical SMILES,Formula,MW,#Heavy atoms,#Aromatic heavy atoms,Fraction Csp3,#Rotatable bonds,#H-bond acceptors,#H-bond donors,MR,TPSA,iLOGP,XLOGP3,WLOGP,MLOGP,Silicos-IT Log P,Consensus Log P,ESOL Log S,ESOL Solubility (mg/ml),ESOL Solubility (mol/l),ESOL Class,Ali Log S,Ali Solubility (mg/ml),Ali Solubility (mol/l),Ali Class,Silicos-IT LogSw,Silicos-IT Solubility (mg/ml),Silicos-IT Sol…
Molecule 1,COc1ccc(cc1)/C=N/NC(=O)c1cnn(c1N)CC(c1ccccc1)O,C20H21N5O3,379.41,28,17,0.15,8,5,3,106.01,114.76,2.43,2.10,1.66,1.40,1.80,1.88,-3.44,1.39e-01,3.66e-04,Soluble,-4.14,2.75e-02,7.24e-05,Moderately soluble,-5.12,2.85e-03,7.52e-06,Moderately soluble,High,No,Yes,No,No,No,No,No,-7.12,0,0,0,0,0,0.55,0,1,2,3.52
Molecule 2,COc1cc(/C=N/NC(=O)c2cnn(c2N)CC(c2ccccc2)O)ccc1OC,C21H23N5O4,409.44,30,17,0.19,9,6,3,112.50,123.99,2.35,2.07,1.66,1.12,1.88,1.82,-3.51,1.27e-01,3.10e-04,Soluble,-4.30,2.04e-02,4.98e-05,Moderately soluble,-5.23,2.43e-03,5.94e-06,Moderately soluble,High,No,Yes,No,No,No,No,No,-7.33,0,0,0,0,0,0.55,0,1,2,3.69
Molecule 3,COc1ccc(cc1Oc1ccccc1)/C=N/NC(=O)c1cnn(c1N)CC(c1ccccc1)O,C26H25N5O4,471.51,35,23,0.12,10,6,3,132.53,123.99,3.14,3.62,3.45,2.23,2.94,3.08,-4.87,6.36e-03,1.35e-05,Moderately soluble,-5.91,5.78e-04,1.23e-06,Moderately soluble,-7.29,2.39e-05,5.07e-08,Poorly soluble,High,No,No,No,Yes,Yes,Yes,No,-6.61,0,1,0,0,0,0.55,0,1,3,4.03
Molecule 4,COc1ccc(cc1OCc1ccccc1)/C=N/NC(=O)c1cnn(c1N)CC(c1ccccc1)O,C27H27N5O4,485.53,36,23,0.15,11,6,3,136.99,123.99,3.44,3.56,3.08,2.16,3.35,3.12,-4.84,7.02e-03,1.45e-05,Moderately soluble,-5.85,6.87e-04,1.42e-06,Moderately soluble,-7.68,1.00e-05,2.07e-08,Poorly soluble,High,No,Yes,No,Yes,Yes,Yes,Yes,-6.73,0,2,1,0,0,0.55,0,1,3,4.15
Molecule 5,COc1cc(/C=N/NC(=O)c2cnn(c2N)CC(c2ccccc2)O)ccc1OCc1ccc(cc1)F,C27H26FN5O4,503.52,37,23,0.15,11,7,3,136.95,123.99,2.95,3.66,3.64,2.53,3.78,3.31,-5.00,5.02e-03,9.96e-06,Moderately soluble,-5.95,5.61e-04,1.11e-06,Moderately soluble,-7.94,5.73e-06,1.14e-08,Poorly soluble,High,No,Yes,No,Yes,Yes,Yes,Yes,-6.77,1,2,1,0,0,0.55,0,1,3,4.14
Molecule 6,COc1cc(/C=N/NC(=O)c2cnn(c2N)CC(c2ccccc2)O)ccc1OCc1ccc(cc1)F,C27H26FN5O4,503.52,37,23,0.15,11,7,3,136.95,123.99,2.95,3.66,3.64,2.53,3.78,3.31,-5.00,5.02e-03,9.96e-06,Moderately soluble,-5.95,5.61e-04,1.11e-06,Moderately soluble,-7.94,5.73e-06,1.14e-08,Poorly soluble,High,No,Yes,No,Yes,Yes,Yes,Yes,-6.77,1,2,1,0,0,0.55,0,1,3,4.14
Molecule 7,COc1cc(/C=N/NC(=O)c2cnn(c2N)CC(c2ccccc2)O)ccc1OCc1ccc(cc1)Cl,C27H26ClN5O4,519.98,37,23,0.15,11,6,3,142.00,123.99,3.09,4.19,3.74,2.63,4.00,3.53,-5.44,1.90e-03,3.65e-06,Moderately soluble,-6.50,1.63e-04,3.14e-07,Poorly soluble,-8.26,2.84e-06,5.47e-09,Poorly soluble,High,No,No,No,Yes,Yes,Yes,Yes,-6.50,1,2,1,0,0,0.55,0,1,3,4.14
Molecule 8,FC(Oc1ccc(cc1OCc1cccc(c1)F)/C=N/NC(=O)c1cnn(c1N)CC(c1ccccc1)O)F,C27H24F3N5O4,539.51,39,23,0.15,12,9,3,137.05,123.99,3.52,4.61,5.07,2.73,4.21,4.03,-5.73,9.96e-04,1.85e-06,Moderately soluble,-6.94,6.21e-05,1.15e-07,Poorly soluble,-8.12,4.08e-06,7.57e-09,Poorly soluble,Low,No,No,No,Yes,Yes,Yes,Yes,-6.32,1,2,1,0,0,0.55,0,1,3,4.27
Molecule 9,FC(Oc1ccc(cc1OCc1ccc(cc1)Cl)/C=N/NC(=O)c1cnn(c1N)CC(c1ccccc1)O)F,C27H24ClF2N5O4,555.96,39,23,0.15,12,8,3,142.10,123.99,3.77,5.14,5.17,2.82,4.43,4.27,-6.17,3.76e-04,6.77e-07,Poorly soluble,-7.49,1.80e-05,3.25e-08,Poorly soluble,-8.44,2.03e-06,3.65e-09,Poorly soluble,Low,No,No,No,Yes,Yes,Yes,Yes,-6.04,1,2,1,0,1,0.55,0,1,3,4.23
Molecule 10,[O][CH3]c1cc(/C=N/NC(=O)c2c(C)nn(c2N)CC(c2ccccc2)O)ccc1OC(F)F,C22H23F2N5O4,459.45,33,17,0.23,10,8,3,116.50,114.76,0.00,2.56,3.30,1.28,2.62,1.95,-4.02,4.36e-02,9.49e-05,Moderately soluble,-4.62,1.11e-02,2.41e-05,Moderately soluble,-5.47,1.55e-03,3.37e-06,Moderately soluble,High,No,Yes,No,Yes,No,No,No,-7.29,0,0,0,0,0,0.55,0,1,2,3.96
Molecule 11,FC(Oc1ccc(cc1Oc1ccccc1)/C=N/NC(=O)c1c(C)nn(c1N)CC(c1ccccc1)O)F,C27H25F2N5O4,521.52,38,23,0.15,11,8,3,137.59,123.99,3.00,4.98,5.19,2.63,3.91,3.94,-5.93,6.09e-04,1.17e-06,Moderately soluble,-7.32,2.48e-05,4.76e-08,Poorly soluble,-7.85,7.43e-06,1.43e-08,Poorly soluble,Low,No,No,No,Yes,Yes,Yes,Yes,-5.95,1,2,1,0,0,0.55,0,1,3,4.28
Molecule 12,FC(Oc1ccc(cc1OCc1ccccc1)/C=N/NC(=O)c1c(C)nn(c1N)CC(c1ccccc1)O)F,C28H27F2N5O4,535.54,39,23,0.18,12,8,3,142.06,123.99,3.01,4.91,4.82,2.56,4.32,3.92,-5.90,6.77e-04,1.26e-06,Moderately soluble,-7.25,3.01e-05,5.62e-08,Poorly soluble,-8.23,3.12e-06,5.83e-09,Poorly soluble,Low,No,No,No,Yes,Yes,Yes,Yes,-6.08,1,2,1,0,0,0.55,0,1,3,4.40
Molecule 13,CCCCC(Cn1ncc(c1N)C(=O)N/N=C/c1ccc(c(c1)OC)OC(F)F)O,C19H25F2N5O4,425.43,30,11,0.42,12,8,3,107.34,123.99,2.63,3.35,3.24,1.12,2.44,2.56,-4.07,3.64e-02,8.56e-05,Moderately soluble,-5.63,9.94e-04,2.34e-06,Moderately soluble,-4.52,1.30e-02,3.05e-05,Moderately soluble,High,No,Yes,No,Yes,No,No,Yes,-6.52,0,0,1,0,0,0.55,0,1,2,3.89
Molecule 14,CCCCC(Cn1ncc(c1N)C(=O)N/N=C/c1ccc(c(c1)Oc1ccccc1)OC(F)F)O,C24H27F2N5O4,487.50,35,17,0.29,13,8,3,127.37,123.99,3.26,4.90,5.02,2.24,3.54,3.79,-5.45,1.73e-03,3.54e-06,Moderately soluble,-7.24,2.81e-05,5.76e-08,Poorly soluble,-6.58,1.28e-04,2.62e-07,Poorly soluble,Low,No,No,No,Yes,Yes,Yes,Yes,-5.79,0,1,1,0,0,0.55,0,1,3,4.23
Molecule 15,CCCCC(Cn1ncc(c1N)C(=O)N/N=C/c1ccc(c(c1)OCc1ccccc1)OC(F)F)O,C25H29F2N5O4,501.53,36,17,0.32,14,8,3,131.83,123.99,3.10,4.84,4.66,2.17,3.94,3.74,-5.42,1.89e-03,3.77e-06,Moderately soluble,-7.18,3.33e-05,6.65e-08,Poorly soluble,-6.97,5.36e-05,1.07e-07,Poorly soluble,Low,No,No,No,Yes,Yes,Yes,Yes,-5.92,1,2,1,0,0,0.55,0,1,3,4.33
Molecule 16,COc1cc(/C=N/NC(=O)c2nn(c(c2)N)CC(c2ccccc2)O)ccc1OC(F)F,C21H21F2N5O4,445.42,32,17,0.19,10,8,3,112.60,123.99,2.49,2.80,3.10,1.33,2.32,2.41,-4.10,3.55e-02,7.97e-05,Moderately soluble,-5.06,3.87e-03,8.70e-06,Moderately soluble,-5.41,1.72e-03,3.87e-06,Moderately soluble,High,No,Yes,No,No,Yes,No,No,-7.03,0,0,0,0,0,0.55,0,1,2,3.90
Molecule 17,FC(Oc1ccc(cc1Oc1ccccc1)/C=N/NC(=O)c1cc(n(n1)CC(c1ccccc1)O)N)F,C26H23F2N5O4,507.49,37,23,0.12,11,8,3,132.63,123.99,3.03,4.36,4.88,2.43,3.37,3.61,-5.47,1.73e-03,3.41e-06,Moderately soluble,-6.68,1.06e-04,2.09e-07,Poorly soluble,-7.47,1.70e-05,3.35e-08,Poorly soluble,Low,No,No,No,Yes,Yes,Yes,No,-6.30,1,2,1,0,0,0.55,0,1,3,4.22
Molecule 18,FC(Oc1ccc(cc1OCc1ccccc1)/C=N/NC(=O)c1cc(n(n1)CC(c1ccccc1)O)N)F,C27H25F2N5O4,521.52,38,23,0.15,12,8,3,137.09,123.99,2.48,4.29,4.52,2.36,3.78,3.48,-5.43,1.93e-03,3.70e-06,Moderately soluble,-6.61,1.29e-04,2.47e-07,Poorly soluble,-7.86,7.13e-06,1.37e-08,Poorly soluble,Low,No,No,No,Yes,Yes,Yes,Yes,-6.44,1,2,1,0,0,0.55,0,1,3,4.33
