# Supplementary material for: Investigations of Antioxidant and Anti-Cancer Activities of 5-Aminopyrazole Derivatives
Source: Molecules. 2024 May 14;29(10):2298. doi: 10.3390/molecules29102298 (PMC11124527; doi:10.3390/molecules29102298)
Supplement: Supplementary file 1 [file molecules-29-02298-s001.zip › Toxicity.xlsx]

## Sheet: 1a
ProTox-3.0 - Prediction of TOXicity of chemicals_1a
Classification	Target	Shorthand	Prediction	Probability
Organ toxicity	Hepatotoxicity	dili	Active	0.51
Organ toxicity	Neurotoxicity	neuro	Active	0.7
Organ toxicity	Nephrotoxicity	nephro	Active	0.55
Organ toxicity	Respiratory toxicity	respi	Active	0.78
Organ toxicity	Cardiotoxicity	cardio	Inactive	0.64
Toxicity end points	Carcinogenicity	carcino	Active	0.54
Toxicity end points	Immunotoxicity	immuno	Active	0.54
Toxicity end points	Mutagenicity	mutagen	Active	0.56
Toxicity end points	Cytotoxicity	cyto	Inactive	0.81
Toxicity end points	BBB-barrier	bbb	Active	0.61
Toxicity end points	Ecotoxicity	eco	Inactive	0.68
Toxicity end points	Clinical toxicity	clinical	Active	0.6
Toxicity end points	Nutritional toxicity	nutri	Inactive	0.67
Tox21-Nuclear receptor signalling pathways	Aryl hydrocarbon Receptor (AhR)	nr_ahr	Inactive	0.66
Tox21-Nuclear receptor signalling pathways	Androgen Receptor (AR)	nr_ar	Inactive	0.95
Tox21-Nuclear receptor signalling pathways	Androgen Receptor Ligand Binding Domain (AR-LBD)	nr_ar_lbd	Inactive	0.99
Tox21-Nuclear receptor signalling pathways	Aromatase	nr_aromatase	Inactive	0.85
Tox21-Nuclear receptor signalling pathways	Estrogen Receptor Alpha (ER)	nr_er	Inactive	0.86
Tox21-Nuclear receptor signalling pathways	Estrogen Receptor Ligand Binding Domain (ER-LBD)	nr_er_lbd	Inactive	0.97
Tox21-Nuclear receptor signalling pathways	Peroxisome Proliferator Activated Receptor Gamma (PPAR-Gamma)	nr_ppar_gamma	Inactive	0.91
Tox21-Stress response pathways	Nuclear factor (erythroid-derived 2)-like 2/antioxidant responsive element (nrf2/ARE)	sr_are	Inactive	0.94
Tox21-Stress response pathways	Heat shock factor response element (HSE)	sr_hse	Inactive	0.94
Tox21-Stress response pathways	Mitochondrial Membrane Potential (MMP)	sr_mmp	Inactive	0.79
Tox21-Stress response pathways	Phosphoprotein (Tumor Supressor) p53	sr_p53	Inactive	0.89
Tox21-Stress response pathways	ATPase family AAA domain-containing protein 5 (ATAD5)	sr_atad5	Inactive	0.93
Molecular Initiating Events	Thyroid hormone receptor alpha (THRα)	mie_thr_alpha	Inactive	0.9
Molecular Initiating Events	Thyroid hormone receptor beta (THRβ)	mie_thr_beta	Inactive	0.78
Molecular Initiating Events	Transtyretrin (TTR)	mie_ttr	Inactive	0.97
Molecular Initiating Events	Ryanodine receptor (RYR)	mie_ryr	Inactive	0.98
Molecular Initiating Events	GABA receptor (GABAR)	mie_gabar	Inactive	0.96
Molecular Initiating Events	Glutamate N-methyl-D-aspartate receptor (NMDAR)	mie_nmdar	Inactive	0.92
Molecular Initiating Events	alpha-amino-3-hydroxy-5-methyl-4-isoxazolepropionate receptor (AMPAR)	mie_ampar	Inactive	0.97
Molecular Initiating Events	Kainate receptor (KAR)	mie_kar	Inactive	0.99
Molecular Initiating Events	Achetylcholinesterase (AChE)	mie_ache	Active	0.51
Molecular Initiating Events	Constitutive androstane receptor (CAR)	mie_car	Inactive	0.98
Molecular Initiating Events	Pregnane X receptor (PXR)	mie_pxr	Inactive	0.92
Molecular Initiating Events	NADH-quinone oxidoreductase (NADHOX)	mie_nadhox	Inactive	0.97
Molecular Initiating Events	Voltage gated sodium channel (VGSC)	mie_vgsc	Inactive	0.95
Molecular Initiating Events	Na+/I- symporter (NIS)	mie_nis	Inactive	0.98
Metabolism	Cytochrome CYP1A2	CYP1A2	Inactive	0.88
Metabolism	Cytochrome CYP2C19	CYP2C19	Inactive	0.82
Metabolism	Cytochrome CYP2C9	CYP2C9	Inactive	0.64
Metabolism	Cytochrome CYP2D6	CYP2D6	Inactive	0.61
Metabolism	Cytochrome CYP3A4	CYP3A4	Inactive	0.7
Metabolism	Cytochrome CYP2E1	CYP2E1	Inactive	0.99

## Sheet: 1b
1
Classification	Target	Shorthand	Prediction	Probability
Organ toxicity	Hepatotoxicity	dili	Active	0.52
Organ toxicity	Neurotoxicity	neuro	Active	0.66
Organ toxicity	Nephrotoxicity	nephro	Active	0.55
Organ toxicity	Respiratory toxicity	respi	Active	0.78
Organ toxicity	Cardiotoxicity	cardio	Inactive	0.63
Toxicity end points	Carcinogenicity	carcino	Active	0.51
Toxicity end points	Immunotoxicity	immuno	Active	0.9
Toxicity end points	Mutagenicity	mutagen	Active	0.52
Toxicity end points	Cytotoxicity	cyto	Inactive	0.77
Toxicity end points	BBB-barrier	bbb	Inactive	0.52
Toxicity end points	Ecotoxicity	eco	Inactive	0.65
Toxicity end points	Clinical toxicity	clinical	Active	0.56
Toxicity end points	Nutritional toxicity	nutri	Inactive	0.68
Tox21-Nuclear receptor signalling pathways	Aryl hydrocarbon Receptor (AhR)	nr_ahr	Inactive	0.74
Tox21-Nuclear receptor signalling pathways	Androgen Receptor (AR)	nr_ar	Inactive	0.95
Tox21-Nuclear receptor signalling pathways	Androgen Receptor Ligand Binding Domain (AR-LBD)	nr_ar_lbd	Inactive	0.99
Tox21-Nuclear receptor signalling pathways	Aromatase	nr_aromatase	Inactive	0.85
Tox21-Nuclear receptor signalling pathways	Estrogen Receptor Alpha (ER)	nr_er	Inactive	0.87
Tox21-Nuclear receptor signalling pathways	Estrogen Receptor Ligand Binding Domain (ER-LBD)	nr_er_lbd	Inactive	0.98
Tox21-Nuclear receptor signalling pathways	Peroxisome Proliferator Activated Receptor Gamma (PPAR-Gamma)	nr_ppar_gamma	Inactive	0.93
Tox21-Stress response pathways	Nuclear factor (erythroid-derived 2)-like 2/antioxidant responsive element (nrf2/ARE)	sr_are	Inactive	0.93
Tox21-Stress response pathways	Heat shock factor response element (HSE)	sr_hse	Inactive	0.93
Tox21-Stress response pathways	Mitochondrial Membrane Potential (MMP)	sr_mmp	Inactive	0.79
Tox21-Stress response pathways	Phosphoprotein (Tumor Supressor) p53	sr_p53	Inactive	0.88
Tox21-Stress response pathways	ATPase family AAA domain-containing protein 5 (ATAD5)	sr_atad5	Inactive	0.93
Molecular Initiating Events	Thyroid hormone receptor alpha (THRα)	mie_thr_alpha	Inactive	0.9
Molecular Initiating Events	Thyroid hormone receptor beta (THRβ)	mie_thr_beta	Inactive	0.78
Molecular Initiating Events	Transtyretrin (TTR)	mie_ttr	Inactive	0.97
Molecular Initiating Events	Ryanodine receptor (RYR)	mie_ryr	Inactive	0.98
Molecular Initiating Events	GABA receptor (GABAR)	mie_gabar	Inactive	0.96
Molecular Initiating Events	Glutamate N-methyl-D-aspartate receptor (NMDAR)	mie_nmdar	Inactive	0.92
Molecular Initiating Events	alpha-amino-3-hydroxy-5-methyl-4-isoxazolepropionate receptor (AMPAR)	mie_ampar	Inactive	0.97
Molecular Initiating Events	Kainate receptor (KAR)	mie_kar	Inactive	0.99
Molecular Initiating Events	Achetylcholinesterase (AChE)	mie_ache	Active	0.52
Molecular Initiating Events	Constitutive androstane receptor (CAR)	mie_car	Inactive	0.98
Molecular Initiating Events	Pregnane X receptor (PXR)	mie_pxr	Inactive	0.92
Molecular Initiating Events	NADH-quinone oxidoreductase (NADHOX)	mie_nadhox	Inactive	0.97
Molecular Initiating Events	Voltage gated sodium channel (VGSC)	mie_vgsc	Inactive	0.95
Molecular Initiating Events	Na+/I- symporter (NIS)	mie_nis	Inactive	0.98
Metabolism	Cytochrome CYP1A2	CYP1A2	Inactive	0.9
Metabolism	Cytochrome CYP2C19	CYP2C19	Inactive	0.86
Metabolism	Cytochrome CYP2C9	CYP2C9	Inactive	0.67
Metabolism	Cytochrome CYP2D6	CYP2D6	Inactive	0.65
Metabolism	Cytochrome CYP3A4	CYP3A4	Inactive	0.67
Metabolism	Cytochrome CYP2E1	CYP2E1	Inactive	0.99

## Sheet: 1c
ProTox-3.0 - Prediction of TOXicity of chemicals-1c
Classification	Target	Shorthand	Prediction	Probability
Organ toxicity	Hepatotoxicity	dili	Active	0.52
Organ toxicity	Neurotoxicity	neuro	Active	0.66
Organ toxicity	Nephrotoxicity	nephro	Active	0.55
Organ toxicity	Respiratory toxicity	respi	Active	0.79
Organ toxicity	Cardiotoxicity	cardio	Inactive	0.62
Toxicity end points	Carcinogenicity	carcino	Active	0.52
Toxicity end points	Immunotoxicity	immuno	Active	0.96
Toxicity end points	Mutagenicity	mutagen	Active	0.52
Toxicity end points	Cytotoxicity	cyto	Inactive	0.77
Toxicity end points	BBB-barrier	bbb	Active	0.52
Toxicity end points	Ecotoxicity	eco	Inactive	0.68
Toxicity end points	Clinical toxicity	clinical	Active	0.57
Toxicity end points	Nutritional toxicity	nutri	Inactive	0.67
Tox21-Nuclear receptor signalling pathways	Aryl hydrocarbon Receptor (AhR)	nr_ahr	Inactive	0.74
Tox21-Nuclear receptor signalling pathways	Androgen Receptor (AR)	nr_ar	Inactive	0.95
Tox21-Nuclear receptor signalling pathways	Androgen Receptor Ligand Binding Domain (AR-LBD)	nr_ar_lbd	Inactive	0.99
Tox21-Nuclear receptor signalling pathways	Aromatase	nr_aromatase	Inactive	0.85
Tox21-Nuclear receptor signalling pathways	Estrogen Receptor Alpha (ER)	nr_er	Inactive	0.87
Tox21-Nuclear receptor signalling pathways	Estrogen Receptor Ligand Binding Domain (ER-LBD)	nr_er_lbd	Inactive	0.98
Tox21-Nuclear receptor signalling pathways	Peroxisome Proliferator Activated Receptor Gamma (PPAR-Gamma)	nr_ppar_gamma	Inactive	0.92
Tox21-Stress response pathways	Nuclear factor (erythroid-derived 2)-like 2/antioxidant responsive element (nrf2/ARE)	sr_are	Inactive	0.93
Tox21-Stress response pathways	Heat shock factor response element (HSE)	sr_hse	Inactive	0.93
Tox21-Stress response pathways	Mitochondrial Membrane Potential (MMP)	sr_mmp	Inactive	0.79
Tox21-Stress response pathways	Phosphoprotein (Tumor Supressor) p53	sr_p53	Inactive	0.88
Tox21-Stress response pathways	ATPase family AAA domain-containing protein 5 (ATAD5)	sr_atad5	Inactive	0.93
Molecular Initiating Events	Thyroid hormone receptor alpha (THRα)	mie_thr_alpha	Inactive	0.9
Molecular Initiating Events	Thyroid hormone receptor beta (THRβ)	mie_thr_beta	Inactive	0.78
Molecular Initiating Events	Transtyretrin (TTR)	mie_ttr	Inactive	0.97
Molecular Initiating Events	Ryanodine receptor (RYR)	mie_ryr	Inactive	0.98
Molecular Initiating Events	GABA receptor (GABAR)	mie_gabar	Inactive	0.96
Molecular Initiating Events	Glutamate N-methyl-D-aspartate receptor (NMDAR)	mie_nmdar	Inactive	0.92
Molecular Initiating Events	alpha-amino-3-hydroxy-5-methyl-4-isoxazolepropionate receptor (AMPAR)	mie_ampar	Inactive	0.97
Molecular Initiating Events	Kainate receptor (KAR)	mie_kar	Inactive	0.99
Molecular Initiating Events	Achetylcholinesterase (AChE)	mie_ache	Active	0.52
Molecular Initiating Events	Constitutive androstane receptor (CAR)	mie_car	Inactive	0.98
Molecular Initiating Events	Pregnane X receptor (PXR)	mie_pxr	Inactive	0.92
Molecular Initiating Events	NADH-quinone oxidoreductase (NADHOX)	mie_nadhox	Inactive	0.97
Molecular Initiating Events	Voltage gated sodium channel (VGSC)	mie_vgsc	Inactive	0.95
Molecular Initiating Events	Na+/I- symporter (NIS)	mie_nis	Inactive	0.98
Metabolism	Cytochrome CYP1A2	CYP1A2	Inactive	0.91
Metabolism	Cytochrome CYP2C19	CYP2C19	Inactive	0.86
Metabolism	Cytochrome CYP2C9	CYP2C9	Inactive	0.67
Metabolism	Cytochrome CYP2D6	CYP2D6	Inactive	0.65
Metabolism	Cytochrome CYP3A4	CYP3A4	Inactive	0.69
Metabolism	Cytochrome CYP2E1	CYP2E1	Inactive	0.99

## Sheet: 1d
ProTox-3.0 - Prediction of TOXicity of chemicals_1d
Classification	Target	Shorthand	Prediction	Probability
Organ toxicity	Hepatotoxicity	dili	Active	0.53				1
Organ toxicity	Neurotoxicity	neuro	Active	0.67
Organ toxicity	Nephrotoxicity	nephro	Active	0.62
Organ toxicity	Respiratory toxicity	respi	Active	0.8
Organ toxicity	Cardiotoxicity	cardio	Inactive	0.62
Toxicity end points	Carcinogenicity	carcino	Active	0.52
Toxicity end points	Immunotoxicity	immuno	Active	0.88
Toxicity end points	Mutagenicity	mutagen	Active	0.51
Toxicity end points	Cytotoxicity	cyto	Inactive	0.74
Toxicity end points	BBB-barrier	bbb	Active	0.53
Toxicity end points	Ecotoxicity	eco	Inactive	0.68
Toxicity end points	Clinical toxicity	clinical	Active	0.57
Toxicity end points	Nutritional toxicity	nutri	Inactive	0.68
Tox21-Nuclear receptor signalling pathways	Aryl hydrocarbon Receptor (AhR)	nr_ahr	Inactive	0.77
Tox21-Nuclear receptor signalling pathways	Androgen Receptor (AR)	nr_ar	Inactive	0.95
Tox21-Nuclear receptor signalling pathways	Androgen Receptor Ligand Binding Domain (AR-LBD)	nr_ar_lbd	Inactive	0.99
Tox21-Nuclear receptor signalling pathways	Aromatase	nr_aromatase	Inactive	0.86
Tox21-Nuclear receptor signalling pathways	Estrogen Receptor Alpha (ER)	nr_er	Inactive	0.88
Tox21-Nuclear receptor signalling pathways	Estrogen Receptor Ligand Binding Domain (ER-LBD)	nr_er_lbd	Inactive	0.97
Tox21-Nuclear receptor signalling pathways	Peroxisome Proliferator Activated Receptor Gamma (PPAR-Gamma)	nr_ppar_gamma	Inactive	0.92
Tox21-Stress response pathways	Nuclear factor (erythroid-derived 2)-like 2/antioxidant responsive element (nrf2/ARE)	sr_are	Inactive	0.94
Tox21-Stress response pathways	Heat shock factor response element (HSE)	sr_hse	Inactive	0.94
Tox21-Stress response pathways	Mitochondrial Membrane Potential (MMP)	sr_mmp	Inactive	0.78
Tox21-Stress response pathways	Phosphoprotein (Tumor Supressor) p53	sr_p53	Inactive	0.9
Tox21-Stress response pathways	ATPase family AAA domain-containing protein 5 (ATAD5)	sr_atad5	Inactive	0.95
Molecular Initiating Events	Thyroid hormone receptor alpha (THRα)	mie_thr_alpha	Inactive	0.9
Molecular Initiating Events	Thyroid hormone receptor beta (THRβ)	mie_thr_beta	Inactive	0.78
Molecular Initiating Events	Transtyretrin (TTR)	mie_ttr	Inactive	0.97
Molecular Initiating Events	Ryanodine receptor (RYR)	mie_ryr	Inactive	0.98
Molecular Initiating Events	GABA receptor (GABAR)	mie_gabar	Inactive	0.96
Molecular Initiating Events	Glutamate N-methyl-D-aspartate receptor (NMDAR)	mie_nmdar	Inactive	0.92
Molecular Initiating Events	alpha-amino-3-hydroxy-5-methyl-4-isoxazolepropionate receptor (AMPAR)	mie_ampar	Inactive	0.97
Molecular Initiating Events	Kainate receptor (KAR)	mie_kar	Inactive	0.99
Molecular Initiating Events	Achetylcholinesterase (AChE)	mie_ache	Active	0.53
Molecular Initiating Events	Constitutive androstane receptor (CAR)	mie_car	Inactive	0.98
Molecular Initiating Events	Pregnane X receptor (PXR)	mie_pxr	Inactive	0.92
Molecular Initiating Events	NADH-quinone oxidoreductase (NADHOX)	mie_nadhox	Inactive	0.97
Molecular Initiating Events	Voltage gated sodium channel (VGSC)	mie_vgsc	Inactive	0.95
Molecular Initiating Events	Na+/I- symporter (NIS)	mie_nis	Inactive	0.98
Metabolism	Cytochrome CYP1A2	CYP1A2	Inactive	0.9
Metabolism	Cytochrome CYP2C19	CYP2C19	Inactive	0.85
Metabolism	Cytochrome CYP2C9	CYP2C9	Inactive	0.7
Metabolism	Cytochrome CYP2D6	CYP2D6	Inactive	0.63
Metabolism	Cytochrome CYP3A4	CYP3A4	Inactive	0.73
Metabolism	Cytochrome CYP2E1	CYP2E1	Inactive	0.99

## Sheet: 1e
ProTox-3.0 - Prediction of TOXicity of chemicals_1e
Classification	Target	Shorthand	Prediction	Probability
Organ toxicity	Hepatotoxicity	dili	Active	0.58
Organ toxicity	Neurotoxicity	neuro	Active	0.74
Organ toxicity	Nephrotoxicity	nephro	Active	0.62
Organ toxicity	Respiratory toxicity	respi	Active	0.83
Organ toxicity	Cardiotoxicity	cardio	Inactive	0.64
Toxicity end points	Carcinogenicity	carcino	Inactive	0.57
Toxicity end points	Immunotoxicity	immuno	Active	0.98
Toxicity end points	Mutagenicity	mutagen	Inactive	0.5
Toxicity end points	Cytotoxicity	cyto	Inactive	0.71
Toxicity end points	BBB-barrier	bbb	Active	0.59
Toxicity end points	Ecotoxicity	eco	Inactive	0.64
Toxicity end points	Clinical toxicity	clinical	Active	0.61
Toxicity end points	Nutritional toxicity	nutri	Inactive	0.7
Tox21-Nuclear receptor signalling pathways	Aryl hydrocarbon Receptor (AhR)	nr_ahr	Inactive	0.76
Tox21-Nuclear receptor signalling pathways	Androgen Receptor (AR)	nr_ar	Inactive	0.97
Tox21-Nuclear receptor signalling pathways	Androgen Receptor Ligand Binding Domain (AR-LBD)	nr_ar_lbd	Inactive	0.99
Tox21-Nuclear receptor signalling pathways	Aromatase	nr_aromatase	Inactive	0.87
Tox21-Nuclear receptor signalling pathways	Estrogen Receptor Alpha (ER)	nr_er	Inactive	0.85
Tox21-Nuclear receptor signalling pathways	Estrogen Receptor Ligand Binding Domain (ER-LBD)	nr_er_lbd	Inactive	0.93
Tox21-Nuclear receptor signalling pathways	Peroxisome Proliferator Activated Receptor Gamma (PPAR-Gamma)	nr_ppar_gamma	Inactive	0.92
Tox21-Stress response pathways	Nuclear factor (erythroid-derived 2)-like 2/antioxidant responsive element (nrf2/ARE)	sr_are	Inactive	0.94
Tox21-Stress response pathways	Heat shock factor response element (HSE)	sr_hse	Inactive	0.94
Tox21-Stress response pathways	Mitochondrial Membrane Potential (MMP)	sr_mmp	Inactive	0.76
Tox21-Stress response pathways	Phosphoprotein (Tumor Supressor) p53	sr_p53	Inactive	0.88
Tox21-Stress response pathways	ATPase family AAA domain-containing protein 5 (ATAD5)	sr_atad5	Inactive	0.95
Molecular Initiating Events	Thyroid hormone receptor alpha (THRα)	mie_thr_alpha	Inactive	0.9
Molecular Initiating Events	Thyroid hormone receptor beta (THRβ)	mie_thr_beta	Inactive	0.78
Molecular Initiating Events	Transtyretrin (TTR)	mie_ttr	Inactive	0.97
Molecular Initiating Events	Ryanodine receptor (RYR)	mie_ryr	Inactive	0.98
Molecular Initiating Events	GABA receptor (GABAR)	mie_gabar	Inactive	0.96
Molecular Initiating Events	Glutamate N-methyl-D-aspartate receptor (NMDAR)	mie_nmdar	Inactive	0.92
Molecular Initiating Events	alpha-amino-3-hydroxy-5-methyl-4-isoxazolepropionate receptor (AMPAR)	mie_ampar	Inactive	0.97
Molecular Initiating Events	Kainate receptor (KAR)	mie_kar	Inactive	0.99
Molecular Initiating Events	Achetylcholinesterase (AChE)	mie_ache	Active	0.58
Molecular Initiating Events	Constitutive androstane receptor (CAR)	mie_car	Inactive	0.98
Molecular Initiating Events	Pregnane X receptor (PXR)	mie_pxr	Inactive	0.92
Molecular Initiating Events	NADH-quinone oxidoreductase (NADHOX)	mie_nadhox	Inactive	0.97
Molecular Initiating Events	Voltage gated sodium channel (VGSC)	mie_vgsc	Inactive	0.95
Molecular Initiating Events	Na+/I- symporter (NIS)	mie_nis	Inactive	0.98
Metabolism	Cytochrome CYP1A2	CYP1A2	Inactive	0.88
Metabolism	Cytochrome CYP2C19	CYP2C19	Inactive	0.82
Metabolism	Cytochrome CYP2C9	CYP2C9	Inactive	0.62
Metabolism	Cytochrome CYP2D6	CYP2D6	Inactive	0.6
Metabolism	Cytochrome CYP3A4	CYP3A4	Inactive	0.71
Metabolism	Cytochrome CYP2E1	CYP2E1	Inactive	0.98

## Sheet: 1f
ProTox-3.0 - Prediction of TOXicity of chemicals_1f
Classification	Target	Shorthand	Prediction	Probability
Organ toxicity	Hepatotoxicity	dili	Active	0.58
Organ toxicity	Neurotoxicity	neuro	Active	0.74
Organ toxicity	Nephrotoxicity	nephro	Active	0.62
Organ toxicity	Respiratory toxicity	respi	Active	0.83
Organ toxicity	Cardiotoxicity	cardio	Inactive	0.64
Toxicity end points	Carcinogenicity	carcino	Inactive	0.57
Toxicity end points	Immunotoxicity	immuno	Active	0.98
Toxicity end points	Mutagenicity	mutagen	Inactive	0.5
Toxicity end points	Cytotoxicity	cyto	Inactive	0.71
Toxicity end points	BBB-barrier	bbb	Active	0.59
Toxicity end points	Ecotoxicity	eco	Inactive	0.64
Toxicity end points	Clinical toxicity	clinical	Active	0.61
Toxicity end points	Nutritional toxicity	nutri	Inactive	0.7
Tox21-Nuclear receptor signalling pathways	Aryl hydrocarbon Receptor (AhR)	nr_ahr	Inactive	0.76
Tox21-Nuclear receptor signalling pathways	Androgen Receptor (AR)	nr_ar	Inactive	0.97
Tox21-Nuclear receptor signalling pathways	Androgen Receptor Ligand Binding Domain (AR-LBD)	nr_ar_lbd	Inactive	0.99
Tox21-Nuclear receptor signalling pathways	Aromatase	nr_aromatase	Inactive	0.87
Tox21-Nuclear receptor signalling pathways	Estrogen Receptor Alpha (ER)	nr_er	Inactive	0.85
Tox21-Nuclear receptor signalling pathways	Estrogen Receptor Ligand Binding Domain (ER-LBD)	nr_er_lbd	Inactive	0.93
Tox21-Nuclear receptor signalling pathways	Peroxisome Proliferator Activated Receptor Gamma (PPAR-Gamma)	nr_ppar_gamma	Inactive	0.92
Tox21-Stress response pathways	Nuclear factor (erythroid-derived 2)-like 2/antioxidant responsive element (nrf2/ARE)	sr_are	Inactive	0.94
Tox21-Stress response pathways	Heat shock factor response element (HSE)	sr_hse	Inactive	0.94
Tox21-Stress response pathways	Mitochondrial Membrane Potential (MMP)	sr_mmp	Inactive	0.76
Tox21-Stress response pathways	Phosphoprotein (Tumor Supressor) p53	sr_p53	Inactive	0.88
Tox21-Stress response pathways	ATPase family AAA domain-containing protein 5 (ATAD5)	sr_atad5	Inactive	0.95
Molecular Initiating Events	Thyroid hormone receptor alpha (THRα)	mie_thr_alpha	Inactive	0.9
Molecular Initiating Events	Thyroid hormone receptor beta (THRβ)	mie_thr_beta	Inactive	0.78
Molecular Initiating Events	Transtyretrin (TTR)	mie_ttr	Inactive	0.97
Molecular Initiating Events	Ryanodine receptor (RYR)	mie_ryr	Inactive	0.98
Molecular Initiating Events	GABA receptor (GABAR)	mie_gabar	Inactive	0.96
Molecular Initiating Events	Glutamate N-methyl-D-aspartate receptor (NMDAR)	mie_nmdar	Inactive	0.92
Molecular Initiating Events	alpha-amino-3-hydroxy-5-methyl-4-isoxazolepropionate receptor (AMPAR)	mie_ampar	Inactive	0.97
Molecular Initiating Events	Kainate receptor (KAR)	mie_kar	Inactive	0.99
Molecular Initiating Events	Achetylcholinesterase (AChE)	mie_ache	Active	0.58
Molecular Initiating Events	Constitutive androstane receptor (CAR)	mie_car	Inactive	0.98
Molecular Initiating Events	Pregnane X receptor (PXR)	mie_pxr	Inactive	0.92
Molecular Initiating Events	NADH-quinone oxidoreductase (NADHOX)	mie_nadhox	Inactive	0.97
Molecular Initiating Events	Voltage gated sodium channel (VGSC)	mie_vgsc	Inactive	0.95
Molecular Initiating Events	Na+/I- symporter (NIS)	mie_nis	Inactive	0.98
Metabolism	Cytochrome CYP1A2	CYP1A2	Inactive	0.88
Metabolism	Cytochrome CYP2C19	CYP2C19	Inactive	0.82
Metabolism	Cytochrome CYP2C9	CYP2C9	Inactive	0.62
Metabolism	Cytochrome CYP2D6	CYP2D6	Inactive	0.6
Metabolism	Cytochrome CYP3A4	CYP3A4	Inactive	0.71
Metabolism	Cytochrome CYP2E1	CYP2E1	Inactive	0.98

## Sheet: 1g
ProTox-3.0 - Prediction of TOXicity of chemicals_1g
Classification	Target	Shorthand	Prediction	Probability
Organ toxicity	Hepatotoxicity	dili	Active	0.54
Organ toxicity	Neurotoxicity	neuro	Active	0.73
Organ toxicity	Nephrotoxicity	nephro	Active	0.66
Organ toxicity	Respiratory toxicity	respi	Active	0.82
Organ toxicity	Cardiotoxicity	cardio	Inactive	0.65
Toxicity end points	Carcinogenicity	carcino	Inactive	0.6
Toxicity end points	Immunotoxicity	immuno	Active	0.97
Toxicity end points	Mutagenicity	mutagen	Inactive	0.52
Toxicity end points	Cytotoxicity	cyto	Inactive	0.72
Toxicity end points	BBB-barrier	bbb	Active	0.54
Toxicity end points	Ecotoxicity	eco	Inactive	0.65
Toxicity end points	Clinical toxicity	clinical	Active	0.59
Toxicity end points	Nutritional toxicity	nutri	Inactive	0.69
Tox21-Nuclear receptor signalling pathways	Aryl hydrocarbon Receptor (AhR)	nr_ahr	Inactive	0.74
Tox21-Nuclear receptor signalling pathways	Androgen Receptor (AR)	nr_ar	Inactive	0.97
Tox21-Nuclear receptor signalling pathways	Androgen Receptor Ligand Binding Domain (AR-LBD)	nr_ar_lbd	Inactive	0.99
Tox21-Nuclear receptor signalling pathways	Aromatase	nr_aromatase	Inactive	0.83
Tox21-Nuclear receptor signalling pathways	Estrogen Receptor Alpha (ER)	nr_er	Inactive	0.84
Tox21-Nuclear receptor signalling pathways	Estrogen Receptor Ligand Binding Domain (ER-LBD)	nr_er_lbd	Inactive	0.95
Tox21-Nuclear receptor signalling pathways	Peroxisome Proliferator Activated Receptor Gamma (PPAR-Gamma)	nr_ppar_gamma	Inactive	0.91
Tox21-Stress response pathways	Nuclear factor (erythroid-derived 2)-like 2/antioxidant responsive element (nrf2/ARE)	sr_are	Inactive	0.94
Tox21-Stress response pathways	Heat shock factor response element (HSE)	sr_hse	Inactive	0.94
Tox21-Stress response pathways	Mitochondrial Membrane Potential (MMP)	sr_mmp	Inactive	0.76
Tox21-Stress response pathways	Phosphoprotein (Tumor Supressor) p53	sr_p53	Inactive	0.86
Tox21-Stress response pathways	ATPase family AAA domain-containing protein 5 (ATAD5)	sr_atad5	Inactive	0.96
Molecular Initiating Events	Thyroid hormone receptor alpha (THRα)	mie_thr_alpha	Inactive	0.9
Molecular Initiating Events	Thyroid hormone receptor beta (THRβ)	mie_thr_beta	Inactive	0.78
Molecular Initiating Events	Transtyretrin (TTR)	mie_ttr	Inactive	0.97
Molecular Initiating Events	Ryanodine receptor (RYR)	mie_ryr	Inactive	0.98
Molecular Initiating Events	GABA receptor (GABAR)	mie_gabar	Inactive	0.96
Molecular Initiating Events	Glutamate N-methyl-D-aspartate receptor (NMDAR)	mie_nmdar	Inactive	0.92
Molecular Initiating Events	alpha-amino-3-hydroxy-5-methyl-4-isoxazolepropionate receptor (AMPAR)	mie_ampar	Inactive	0.97
Molecular Initiating Events	Kainate receptor (KAR)	mie_kar	Inactive	0.99
Molecular Initiating Events	Achetylcholinesterase (AChE)	mie_ache	Active	0.54
Molecular Initiating Events	Constitutive androstane receptor (CAR)	mie_car	Inactive	0.98
Molecular Initiating Events	Pregnane X receptor (PXR)	mie_pxr	Inactive	0.92
Molecular Initiating Events	NADH-quinone oxidoreductase (NADHOX)	mie_nadhox	Inactive	0.97
Molecular Initiating Events	Voltage gated sodium channel (VGSC)	mie_vgsc	Inactive	0.95
Molecular Initiating Events	Na+/I- symporter (NIS)	mie_nis	Inactive	0.98
Metabolism	Cytochrome CYP1A2	CYP1A2	Inactive	0.88
Metabolism	Cytochrome CYP2C19	CYP2C19	Inactive	0.83
Metabolism	Cytochrome CYP2C9	CYP2C9	Inactive	0.58
Metabolism	Cytochrome CYP2D6	CYP2D6	Inactive	0.58
Metabolism	Cytochrome CYP3A4	CYP3A4	Inactive	0.7
Metabolism	Cytochrome CYP2E1	CYP2E1	Inactive	0.99

## Sheet: 1h
ProTox-3.0 - Prediction of TOXicity of chemicals_1h
Classification	Target	Shorthand	Prediction	Probability
Organ toxicity	Hepatotoxicity	dili	Active	0.58
Organ toxicity	Neurotoxicity	neuro	Active	0.77
Organ toxicity	Nephrotoxicity	nephro	Active	0.65
Organ toxicity	Respiratory toxicity	respi	Active	0.83
Organ toxicity	Cardiotoxicity	cardio	Inactive	0.65
Toxicity end points	Carcinogenicity	carcino	Inactive	0.55
Toxicity end points	Immunotoxicity	immuno	Active	0.99
Toxicity end points	Mutagenicity	mutagen	Inactive	0.51
Toxicity end points	Cytotoxicity	cyto	Inactive	0.73
Toxicity end points	BBB-barrier	bbb	Active	0.68
Toxicity end points	Ecotoxicity	eco	Inactive	0.62
Toxicity end points	Clinical toxicity	clinical	Active	0.63
Toxicity end points	Nutritional toxicity	nutri	Inactive	0.7
Tox21-Nuclear receptor signalling pathways	Aryl hydrocarbon Receptor (AhR)	nr_ahr	Inactive	0.79
Tox21-Nuclear receptor signalling pathways	Androgen Receptor (AR)	nr_ar	Inactive	0.97
Tox21-Nuclear receptor signalling pathways	Androgen Receptor Ligand Binding Domain (AR-LBD)	nr_ar_lbd	Inactive	0.99
Tox21-Nuclear receptor signalling pathways	Aromatase	nr_aromatase	Inactive	0.86
Tox21-Nuclear receptor signalling pathways	Estrogen Receptor Alpha (ER)	nr_er	Inactive	0.84
Tox21-Nuclear receptor signalling pathways	Estrogen Receptor Ligand Binding Domain (ER-LBD)	nr_er_lbd	Inactive	0.96
Tox21-Nuclear receptor signalling pathways	Peroxisome Proliferator Activated Receptor Gamma (PPAR-Gamma)	nr_ppar_gamma	Inactive	0.92
Tox21-Stress response pathways	Nuclear factor (erythroid-derived 2)-like 2/antioxidant responsive element (nrf2/ARE)	sr_are	Inactive	0.94
Tox21-Stress response pathways	Heat shock factor response element (HSE)	sr_hse	Inactive	0.94
Tox21-Stress response pathways	Mitochondrial Membrane Potential (MMP)	sr_mmp	Inactive	0.76
Tox21-Stress response pathways	Phosphoprotein (Tumor Supressor) p53	sr_p53	Inactive	0.87
Tox21-Stress response pathways	ATPase family AAA domain-containing protein 5 (ATAD5)	sr_atad5	Inactive	0.95
Molecular Initiating Events	Thyroid hormone receptor alpha (THRα)	mie_thr_alpha	Inactive	0.9
Molecular Initiating Events	Thyroid hormone receptor beta (THRβ)	mie_thr_beta	Inactive	0.78
Molecular Initiating Events	Transtyretrin (TTR)	mie_ttr	Inactive	0.97
Molecular Initiating Events	Ryanodine receptor (RYR)	mie_ryr	Inactive	0.98
Molecular Initiating Events	GABA receptor (GABAR)	mie_gabar	Inactive	0.96
Molecular Initiating Events	Glutamate N-methyl-D-aspartate receptor (NMDAR)	mie_nmdar	Inactive	0.92
Molecular Initiating Events	alpha-amino-3-hydroxy-5-methyl-4-isoxazolepropionate receptor (AMPAR)	mie_ampar	Inactive	0.97
Molecular Initiating Events	Kainate receptor (KAR)	mie_kar	Inactive	0.99
Molecular Initiating Events	Achetylcholinesterase (AChE)	mie_ache	Active	0.58
Molecular Initiating Events	Constitutive androstane receptor (CAR)	mie_car	Inactive	0.98
Molecular Initiating Events	Pregnane X receptor (PXR)	mie_pxr	Inactive	0.92
Molecular Initiating Events	NADH-quinone oxidoreductase (NADHOX)	mie_nadhox	Inactive	0.97
Molecular Initiating Events	Voltage gated sodium channel (VGSC)	mie_vgsc	Inactive	0.95
Molecular Initiating Events	Na+/I- symporter (NIS)	mie_nis	Inactive	0.98
Metabolism	Cytochrome CYP1A2	CYP1A2	Inactive	0.89
Metabolism	Cytochrome CYP2C19	CYP2C19	Inactive	0.86
Metabolism	Cytochrome CYP2C9	CYP2C9	Inactive	0.65
Metabolism	Cytochrome CYP2D6	CYP2D6	Inactive	0.65
Metabolism	Cytochrome CYP3A4	CYP3A4	Inactive	0.76
Metabolism	Cytochrome CYP2E1	CYP2E1	Inactive	0.98

## Sheet: 1i
ProTox-3.0 - Prediction of TOXicity of chemicals_1i
Classification	Target	Shorthand	Prediction	Probability
Organ toxicity	Hepatotoxicity	dili	Active	0.57
Organ toxicity	Neurotoxicity	neuro	Active	0.77
Organ toxicity	Nephrotoxicity	nephro	Active	0.66
Organ toxicity	Respiratory toxicity	respi	Active	0.83
Organ toxicity	Cardiotoxicity	cardio	Inactive	0.66
Toxicity end points	Carcinogenicity	carcino	Inactive	0.57
Toxicity end points	Immunotoxicity	immuno	Active	0.99
Toxicity end points	Mutagenicity	mutagen	Inactive	0.51
Toxicity end points	Cytotoxicity	cyto	Inactive	0.72
Toxicity end points	BBB-barrier	bbb	Active	0.67
Toxicity end points	Ecotoxicity	eco	Inactive	0.61
Toxicity end points	Clinical toxicity	clinical	Active	0.63
Toxicity end points	Nutritional toxicity	nutri	Inactive	0.7
Tox21-Nuclear receptor signalling pathways	Aryl hydrocarbon Receptor (AhR)	nr_ahr	Inactive	0.76
Tox21-Nuclear receptor signalling pathways	Androgen Receptor (AR)	nr_ar	Inactive	0.97
Tox21-Nuclear receptor signalling pathways	Androgen Receptor Ligand Binding Domain (AR-LBD)	nr_ar_lbd	Inactive	0.98
Tox21-Nuclear receptor signalling pathways	Aromatase	nr_aromatase	Inactive	0.82
Tox21-Nuclear receptor signalling pathways	Estrogen Receptor Alpha (ER)	nr_er	Inactive	0.83
Tox21-Nuclear receptor signalling pathways	Estrogen Receptor Ligand Binding Domain (ER-LBD)	nr_er_lbd	Inactive	0.95
Tox21-Nuclear receptor signalling pathways	Peroxisome Proliferator Activated Receptor Gamma (PPAR-Gamma)	nr_ppar_gamma	Inactive	0.91
Tox21-Stress response pathways	Nuclear factor (erythroid-derived 2)-like 2/antioxidant responsive element (nrf2/ARE)	sr_are	Inactive	0.93
Tox21-Stress response pathways	Heat shock factor response element (HSE)	sr_hse	Inactive	0.93
Tox21-Stress response pathways	Mitochondrial Membrane Potential (MMP)	sr_mmp	Inactive	0.76
Tox21-Stress response pathways	Phosphoprotein (Tumor Supressor) p53	sr_p53	Inactive	0.85
Tox21-Stress response pathways	ATPase family AAA domain-containing protein 5 (ATAD5)	sr_atad5	Inactive	0.95
Molecular Initiating Events	Thyroid hormone receptor alpha (THRα)	mie_thr_alpha	Inactive	0.9
Molecular Initiating Events	Thyroid hormone receptor beta (THRβ)	mie_thr_beta	Inactive	0.78
Molecular Initiating Events	Transtyretrin (TTR)	mie_ttr	Inactive	0.97
Molecular Initiating Events	Ryanodine receptor (RYR)	mie_ryr	Inactive	0.98
Molecular Initiating Events	GABA receptor (GABAR)	mie_gabar	Inactive	0.96
Molecular Initiating Events	Glutamate N-methyl-D-aspartate receptor (NMDAR)	mie_nmdar	Inactive	0.92
Molecular Initiating Events	alpha-amino-3-hydroxy-5-methyl-4-isoxazolepropionate receptor (AMPAR)	mie_ampar	Inactive	0.97
Molecular Initiating Events	Kainate receptor (KAR)	mie_kar	Inactive	0.99
Molecular Initiating Events	Achetylcholinesterase (AChE)	mie_ache	Active	0.57
Molecular Initiating Events	Constitutive androstane receptor (CAR)	mie_car	Inactive	0.98
Molecular Initiating Events	Pregnane X receptor (PXR)	mie_pxr	Inactive	0.92
Molecular Initiating Events	NADH-quinone oxidoreductase (NADHOX)	mie_nadhox	Inactive	0.97
Molecular Initiating Events	Voltage gated sodium channel (VGSC)	mie_vgsc	Inactive	0.95
Molecular Initiating Events	Na+/I- symporter (NIS)	mie_nis	Inactive	0.98
Metabolism	Cytochrome CYP1A2	CYP1A2	Inactive	0.89
Metabolism	Cytochrome CYP2C19	CYP2C19	Inactive	0.85
Metabolism	Cytochrome CYP2C9	CYP2C9	Inactive	0.57
Metabolism	Cytochrome CYP2D6	CYP2D6	Inactive	0.64
Metabolism	Cytochrome CYP3A4	CYP3A4	Inactive	0.76
Metabolism	Cytochrome CYP2E1	CYP2E1	Inactive	0.99

## Sheet: 2a
ProTox-3.0 - Prediction of TOXicity of chemicals_2a
Classification	Target	Shorthand	Prediction	Probability
Organ toxicity	Hepatotoxicity	dili	Active	0.52
Organ toxicity	Neurotoxicity	neuro	Active	0.72
Organ toxicity	Nephrotoxicity	nephro	Active	0.66
Organ toxicity	Respiratory toxicity	respi	Active	0.81
Organ toxicity	Cardiotoxicity	cardio	Inactive	0.68
Toxicity end points	Carcinogenicity	carcino	Inactive	0.51
Toxicity end points	Immunotoxicity	immuno	Active	0.82
Toxicity end points	Mutagenicity	mutagen	Active	0.5
Toxicity end points	Cytotoxicity	cyto	Inactive	0.7
Toxicity end points	BBB-barrier	bbb	Active	0.61
Toxicity end points	Ecotoxicity	eco	Inactive	0.63
Toxicity end points	Clinical toxicity	clinical	Active	0.6
Toxicity end points	Nutritional toxicity	nutri	Inactive	0.7
Tox21-Nuclear receptor signalling pathways	Aryl hydrocarbon Receptor (AhR)	nr_ahr	Inactive	0.8
Tox21-Nuclear receptor signalling pathways	Androgen Receptor (AR)	nr_ar	Inactive	0.96
Tox21-Nuclear receptor signalling pathways	Androgen Receptor Ligand Binding Domain (AR-LBD)	nr_ar_lbd	Inactive	0.98
Tox21-Nuclear receptor signalling pathways	Aromatase	nr_aromatase	Inactive	0.88
Tox21-Nuclear receptor signalling pathways	Estrogen Receptor Alpha (ER)	nr_er	Inactive	0.86
Tox21-Nuclear receptor signalling pathways	Estrogen Receptor Ligand Binding Domain (ER-LBD)	nr_er_lbd	Inactive	0.96
Tox21-Nuclear receptor signalling pathways	Peroxisome Proliferator Activated Receptor Gamma (PPAR-Gamma)	nr_ppar_gamma	Inactive	0.93
Tox21-Stress response pathways	Nuclear factor (erythroid-derived 2)-like 2/antioxidant responsive element (nrf2/ARE)	sr_are	Inactive	0.96
Tox21-Stress response pathways	Heat shock factor response element (HSE)	sr_hse	Inactive	0.96
Tox21-Stress response pathways	Mitochondrial Membrane Potential (MMP)	sr_mmp	Inactive	0.81
Tox21-Stress response pathways	Phosphoprotein (Tumor Supressor) p53	sr_p53	Inactive	0.87
Tox21-Stress response pathways	ATPase family AAA domain-containing protein 5 (ATAD5)	sr_atad5	Inactive	0.96
Molecular Initiating Events	Thyroid hormone receptor alpha (THRα)	mie_thr_alpha	Inactive	0.9
Molecular Initiating Events	Thyroid hormone receptor beta (THRβ)	mie_thr_beta	Inactive	0.78
Molecular Initiating Events	Transtyretrin (TTR)	mie_ttr	Inactive	0.97
Molecular Initiating Events	Ryanodine receptor (RYR)	mie_ryr	Inactive	0.98
Molecular Initiating Events	GABA receptor (GABAR)	mie_gabar	Inactive	0.96
Molecular Initiating Events	Glutamate N-methyl-D-aspartate receptor (NMDAR)	mie_nmdar	Inactive	0.92
Molecular Initiating Events	alpha-amino-3-hydroxy-5-methyl-4-isoxazolepropionate receptor (AMPAR)	mie_ampar	Inactive	0.97
Molecular Initiating Events	Kainate receptor (KAR)	mie_kar	Inactive	0.99
Molecular Initiating Events	Achetylcholinesterase (AChE)	mie_ache	Active	0.52
Molecular Initiating Events	Constitutive androstane receptor (CAR)	mie_car	Inactive	0.98
Molecular Initiating Events	Pregnane X receptor (PXR)	mie_pxr	Inactive	0.92
Molecular Initiating Events	NADH-quinone oxidoreductase (NADHOX)	mie_nadhox	Inactive	0.97
Molecular Initiating Events	Voltage gated sodium channel (VGSC)	mie_vgsc	Inactive	0.95
Molecular Initiating Events	Na+/I- symporter (NIS)	mie_nis	Inactive	0.98
Metabolism	Cytochrome CYP1A2	CYP1A2	Inactive	0.9
Metabolism	Cytochrome CYP2C19	CYP2C19	Inactive	0.87
Metabolism	Cytochrome CYP2C9	CYP2C9	Inactive	0.63
Metabolism	Cytochrome CYP2D6	CYP2D6	Inactive	0.64
Metabolism	Cytochrome CYP3A4	CYP3A4	Inactive	0.73
Metabolism	Cytochrome CYP2E1	CYP2E1	Inactive	0.98

[truncated: 8 more sheets: 2b, 2c, 3a, 3b, 3c, 4a, 4b, 4c]
